# Supplementary material for: DeepITEH: a deep learning framework for identifying tissue-specific eRNAs from the human genome
Source: Bioinformatics. 2023 Jun 9;39(6):btad375. doi: 10.1093/bioinformatics/btad375 (PMC10281860; doi:10.1093/bioinformatics/btad375)
Supplement: btad375_Supplementary_Data [file btad375_supplementary_data.zip]

Archive with 10 entries (10 files):
- Figure S3.tif
- Figure S4.tif
- Figure S5.tif
- Figure S6.tif
- Figure S7.tif
- Figure S8.tif
- Figure S9.tif
- Supplementary file.docx
- Figure S1.tif
- Figure S2.tif
